# Supplementary material for: Repeatability in the contact calling system of Spix's disc-winged bat (Thyroptera tricolor)
Source: R Soc Open Sci. 2015 Jan 21;2(1):140197. doi: 10.1098/rsos.140197 (PMC4448792; doi:10.1098/rsos.140197)
Supplement: File “inquiry”: Inquiry call data showing the identification number of the bat tested (Bat), the day (relative to first capture date) in which recording occurred, and the time of first call (in seconds after the bat started flying) and number of calls emitted per minute. [file rsos140197supp1.txt]

Bat	Day	Time of first call	Calls per minute
462	22	0	0
462	1	0	0
462	2	4	6.67
462	2	12	7.2
41559	1	2	14
41559	2	93	1.16
41560	1	6	3.67
41560	2	17	0.92
41562	1	1	15
41562	2	29	3.6
41563	1	2	0.67
41563	2	0	0
41598	1	163	0.33
41598	2	152	0.33
41584	1	0	0
41584	2	34	2
41586	1	0	0
41586	2	0	0
436	1	12	12
436	25	47	2.67
453	1	3	12
453	1	5	12
453	21	35	2.67
1288	1	4	18
1288	2	5	30
1288	3	3	33.75
1288	27	5	19
247	1	3	13.85
247	2	2	20
247	2	4	24
247	13	4	22.5
247	13	2	8
247	37	12	11.33
247	42	16	22.78
247	43	12	8.18
401	1	4	2.4
401	13	116	1.31
401	18	59	2.38
401	19	0	0
402	1	53	2.11
402	2	5	12.63
402	2	9	2.4
402	11	16	10.29
402	11	3	26.67
402	35	8	11.33
402	6	23	5
402	7	13	8.5
403	11	5	0.75
403	35	76	1
403	1	0	0
403	2	0	0
403	2	0	0
406	1	4	18
406	2	4	12
406	11	3	6
406	11	3	27
406	35	15	18
406	6	5	16.15
406	7	11	14.21
41570	1	91	1.67
41570	6	0	0
41570	7	100	1.33
477	1	167	0.97
477	6	8	16
41596	1	34	11.67
41596	6	4	28.89
1342	29	26	4.7
1342	1	0	0
1342	24	80	2.32
41599	1	6	13.59
41599	6	1	19.84
1319	24	16	9.23
1319	1	4	24
1321	24	145	0.66
1321	1	6	2
326	10	10	9.6
326	34	0	0
326	1	0	0
416	1	6	6.67
416	25	0	0
790	1	11	10.91
790	24	16	7
460	1	5	6
460	1	4	14
460	26	1	21.43
460	27	1	11.33
468	1	0	0
468	22	31	9.33
41664	1	12	25.19
41664	5	14	5.95
41665	1	9	15.33
41665	5	31	3.5
41666	1	7	20.11
41666	5	43	0.5
41667	1	7	20.88
41667	5	33	0.42
41668	1	7	12
41668	5	4	9.5
1293	1	2	17.14
1293	26	16	13.59
1296	1	14	2.61
1296	26	1	17.8
