# Supplementary material for: Repeatability in the contact calling system of Spix's disc-winged bat (Thyroptera tricolor)
Source: R Soc Open Sci. 2015 Jan 21;2(1):140197. doi: 10.1098/rsos.140197 (PMC4448792; doi:10.1098/rsos.140197)
Supplement: File “response”: Response call data showing the identification number of the bat tested (Bat), the day (relative to first capture date) in which recording occurred, and other measures of calling behaviour (for details see methods section). [file rsos140197supp2.txt]

Bat	Day	Percent of calls responded	Average number of response calls	Minimum number of response calls	Maximum number of response calls	Mode number of response calls	Percentage of calls responded after the first response
247	1	80	1.75	1	2	2	87.5
247	2	80	5.5	1	9	5	87.5
247	6	80	1.5	1	2	1.5	87.5
247	7	0	0	0	0	0	0
247	7	90	2.5	1	4	2.5	100
401	1	0	0	0	0	0	0
401	2	100	7.9	1	13	12	100
401	6	0	0	0	0	0	0
401	6	100	5.3	3	9	4	100
401	7	0	0	0	0	0	0
401	7	0	0	0	0	0	0
401	7	20	1	1	1	1	100
402	1	70	1.28	1	3	1	85.71
402	2	100	3.1	1	5	3	100
402	3	100	5.5	1	9	7	100
402	7	10	1	1	1	1	0
402	7	0	0	0	0	0	0
402	8	0	0	0	0	0	0
402	8	10	1	1	1	1	0
402	8	20	1	1	1	1	11.11
406	1	80	1.62	1	4	1	100
406	2	10	1	1	1	1	0
406	2	0	0	0	0	0	0
406	6	10	1	1	1	1	0
406	6	60	1	1	1	1	71.43
406	7	20	1	1	1	1	12.5
406	7	70	1.14	1	2	1	66.67
436	1	0	0	0	0	0	0
436	1	0	0	0	0	0	0
436	2	0	0	0	0	0	0
436	3	0	0	0	0	0	0
460	1	20	1	1	1	1	12.5
460	2	20	1	1	1	1	33.33
460	2	20	1	1	1	1	14.29
462	1	0	0	0	0	0	0
462	2	0	0	0	0	0	0
462	2	0	0	0	0	0	0
462	3	0	0	0	0	0	0
462	3	0	0	0	0	0	0
477	1	0	0	0	0	0	0
477	1	0	0	0	0	0	0
477	2	0	0	0	0	0	0
477	2	0	0	0	0	0	0
477	6	0	0	0	0	0	0
477	6	10	1	1	1	1	0
805	1	0	0	0	0	0	0
805	1	0	0	0	0	0	0
805	5	0	0	0	0	0	0
805	5	0	0	0	0	0	0
805	5	0	0	0	0	0	0
1288	1	80	2.62	1	4	2	87.5
1288	2	60	2.16	1	3	2	60
1302	1	0	0	0	0	0	0
1302	1	0	0	0	0	0	0
1302	2	0	0	0	0	0	0
1302	2	0	0	0	0	0	0
1319	1	0	0	0	0	0	0
1319	1	0	0	0	0	0	0
1319	1	40	2.25	1	4	2	42.86
1319	2	40	1	1	1	1	37.5
1321	1	0	0	0	0	0	0
1321	1	0	0	0	0	0	0
1321	2	0	0	0	0	0	0
1321	2	10	1	1	1	1	0
1342	1	66.67	1.33	1	2	1	71.43
1342	1	90	2.88	2	4	3	88.89
1342	2	20	1	1	1	1	14.29
1342	6	10	1	1	1	1	0
1342	6	10	1	1	1	1	0
1342	6	10	1	1	1	1	0
41556	1	0	0	0	0	0	0
41556	1	0	0	0	0	0	0
41556	2	0	0	0	0	0	0
41556	2	0	0	0	0	0	0
41556	6	0	0	0	0	0	0
41556	6	0	0	0	0	0	0
41556	6	0	0	0	0	0	0
41559	1	55.56	2.2	2	3	2	57.14
41559	1	50	1.4	1	2	1	50
41559	1	10	1	1	1	1	0
41559	2	10	4	4	4	4	0
41559	3	10	1	1	1	1	0
41560	1	0	0	0	0	0	0
41560	1	0	0	0	0	0	0
41560	2	60	1.66	1	3	1	55.56
41560	3	0	0	0	0	0	0
41560	3	20	1	1	1	1	12.5
41562	1	10	1	1	1	1	0
41562	1	0	0	0	0	0	0
41562	1	0	0	0	0	0	0
41562	2	0	0	0	0	0	0
41562	3	90	3.22	1	9	2	100
41562	4	0	0	0	0	0	0
41562	4	0	0	0	0	0	0
41563	1	0	0	0	0	0	0
41563	1	20	1	1	1	1	14.29
41563	1	0	0	0	0	0	0
41563	1	10	1	1	1	1	0
41563	2	70	3.57	1	8	3	85.71
41563	3	70	1.42	1	4	1	66.67
41563	4	0	0	0	0	0	0
41563	4	0	0	0	0	0	0
41568	1	0	0	0	0	0	0
41568	2	0	0	0	0	0	0
41568	2	0	0	0	0	0	0
41570	1	0	0	0	0	0	0
41570	2	0	0	0	0	0	0
41570	2	10	1	1	1	1	0
41570	6	30	1	1	1	1	50
41570	6	50	2	1	4	1	66.67
41570	7	0	0	0	0	0	0
41570	7	70	1.14	1	2	1	75
41584	1	0	0	0	0	0	0
41584	1	10	1	1	1	1	0
41584	1	0	0	0	0	0	0
41584	2	60	2.33	1	4	1	55.56
41584	2	90	2.11	1	3	2	88.89
41585	1	0	0	0	0	0	0
41585	1	0	0	0	0	0	0
41585	2	0	0	0	0	0	0
41585	2	0	0	0	0	0	0
41596	1	0	0	0	0	0	0
41596	2	0	0	0	0	0	0
41596	2	0	0	0	0	0	0
41596	6	0	0	0	0	0	0
41596	6	90	1	1	1	1	100
41598	1	90	5.66	1	16	1	88.89
41598	2	50	1.8	1	3	1	44.44
41599	1	0	0	0	0	0	0
41599	1	30	3.33	2	5	3	50
41599	1	10	1	1	1	1	0
41599	2	30	1.33	1	2	1	33.33
41599	6	10	17	17	17	17	0
41599	6	30	1.33	1	2	1	22.22
41601	1	0	0	0	0	0	0
41601	1	70	5.14	1	8	5	75
41601	2	50	1.2	1	2	1	66.67
41603	1	0	0	0	0	0	0
41603	1	0	0	0	0	0	0
41603	1	0	0	0	0	0	0
41603	2	0	0	0	0	0	0
41603	2	0	0	0	0	0	0
41604	1	10	1	1	1	1	0
41604	1	0	0	0	0	0	0
41604	2	10	1	1	1	1	0
41604	2	0	0	0	0	0	0
41605	1	0	0	0	0	0	0
41605	1	0	0	0	0	0	0
41605	1	0	0	0	0	0	0
41605	2	0	0	0	0	0	0
41605	2	0	0	0	0	0	0
41606	1	0	0	0	0	0	0
41606	1	0	0	0	0	0	0
41606	2	40	3.5	1	6	3.5	75
41608	1	0	0	0	0	0	0
41608	1	0	0	0	0	0	0
41608	2	0	0	0	0	0	0
41608	2	10	1	1	1	1	0
41608	3	0	0	0	0	0	0
41608	3	0	0	0	0	0	0
41610	1	40	1.25	1	2	1	37.5
41610	2	90	1.44	1	3	1	100
41625	1	80	1.37	1	2	1	87.5
41625	2	60	1.66	1	2	2	100
41627	1	20	3	3	3	3	50
41627	1	0	0	0	0	0	0
41627	2	0	0	0	0	0	0
41627	2	0	0	0	0	0	0
41628	1	60	1.5	1	2	1	55.56
41628	2	0	0	0	0	0	0
41628	2	0	0	0	0	0	0
41629	1	20	1	1	1	1	100
41629	2	0	0	0	0	0	0
41629	2	0	0	0	0	0	0
41630	1	30	1.66	1	2	2	25
41630	2	0	0	0	0	0	0
41630	2	0	0	0	0	0	0
41631	1	70	3.14	1	5	4	66.67
41631	1	80	1.12	1	2	1	87.5
41631	2	80	3	1	7	2	87.5
41632	1	80	2.12	1	3	2	100
41632	2	0	0	0	0	0	0
41632	2	0	0	0	0	0	0
41633	1	77.78	7.85	3	14	3	100
41633	2	100	2.33	1	4	1	100
41634	1	20	2	2	2	2	50
41634	2	0	0	0	0	0	0
41634	2	0	0	0	0	0	0
41636	1	90	1.77	1	2	2	100
41636	2	50	1.4	1	2	1	57.14
41637	1	0	0	0	0	0	0
41637	2	0	0	0	0	0	0
41637	2	0	0	0	0	0	0
41640	1	0	0	0	0	0	0
41640	2	0	0	0	0	0	0
41640	2	0	0	0	0	0	0
41641	1	50	2.66	1	4	1	100
41641	2	0	0	0	0	0	0
41641	2	0	0	0	0	0	0
41641	6	10	2	2	2	2	0
41641	6	100	7.1	2	15	2	100
41643	1	90	3.22	1	5	3	100
41643	2	80	1.75	1	3	2	87.5
41643	2	100	3.6	2	7	2	100
41644	1	20	1.5	1	2	1.5	50
41644	2	0	0	0	0	0	0
41644	2	60	1.16	1	2	1	62.5
41645	1	0	0	0	0	0	0
41645	2	10	1	1	1	1	0
41646	1	90	2.55	1	4	4	100
41646	2	0	0	0	0	0	0
41646	2	40	1	1	1	1	37.5
41649	1	80	3.5	1	5	4	100
41649	2	40	1	1	1	1	37.5
41650	1	40	1.75	1	2	2	42.86
41650	2	100	21.7	2	47	23	100
41652	1	10	1	1	1	1	0
41652	1	0	0	0	0	0	0
41652	2	20	1	1	1	1	25
41653	1	100	8.3	1	13	11	100
41653	2	90	7	3	14	5	100
41655	1	40	1	1	1	1	100
41655	1	40	1	1	1	1	50
41655	2	100	3.5	1	6	5	100
41656	1	0	0	0	0	0	0
41656	1	0	0	0	0	0	0
41656	2	100	2.7	1	4	4	100
41657	1	80	2.87	1	5	1	77.78
41657	2	90	3.4	1	8	1	88.89
41658	1	30	3	1	5	3	100
41658	2	0	0	0	0	0	0
41658	2	20	1	1	1	1	16.67
41659	1	0	0	0	0	0	0
41659	1	0	0	0	0	0	0
41659	2	0	0	0	0	0	0
41659	2	0	0	0	0	0	0
41660	1	10	1	1	1	1	0
41660	2	0	0	0	0	0	0
41660	2	0	0	0	0	0	0
41661	1	0	0	0	0	0	0
41661	2	0	0	0	0	0	0
41661	2	0	0	0	0	0	0
41662	1	0	0	0	0	0	0
41662	2	10	1	1	1	1	0
41662	2	40	1.25	1	2	1	37.5
41664	1	80	4.25	1	7	1	77.78
41664	5	10	1	1	1	1	0
41664	5	80	1.37	1	3	1	87.5
41664	5	20	1	1	1	1	12.5
41665	1	40	1.5	1	3	1	60
41665	5	0	0	0	0	0	0
41665	5	0	0	0	0	0	0
41666	1	20	1	1	1	1	14.29
41666	1	0	0	0	0	0	0
41666	5	0	0	0	0	0	0
41666	5	0	0	0	0	0	0
41667	1	0	0	0	0	0	0
41667	5	0	0	0	0	0	0
41667	5	0	0	0	0	0	0
41669	1	100	14	10	20	12	100
41669	2	100	9.2	4	15	8	100
41670	1	60	2.16	1	3	2	71.43
41670	2	0	0	0	0	0	0
41670	2	0	0	0	0	0	0
41672	1	70	1.28	1	2	1	85.71
41672	2	0	0	0	0	0	0
41672	2	0	0	0	0	0	0
41673	1	90	1.77	1	3	1	100
41673	2	20	1	1	1	1	66.66
41678	1	10	1	1	1	1	0
41678	1	0	0	0	0	0	0
41678	2	0	0	0	0	0	0
41678	2	0	0	0	0	0	0
41678	6	0	0	0	0	0	0
41678	6	0	0	0	0	0	0
41678	6	0	0	0	0	0	0
41680	1	0	0	0	0	0	0
41680	1	0	0	0	0	0	0
41680	2	0	0	0	0	0	0
41680	2	0	0	0	0	0	0
41681	1	50	1.2	1	2	1	57.14
41681	1	40	2	1	4	1	37.5
41681	5	100	2.8	2	5	2	100
41681	5	100	2.2	1	4	2	100
41682	1	10	1	1	1	1	0
41682	1	80	1	1	1	1	87.5
41682	5	0	0	0	0	0	0
41682	5	50	1	1	1	1	50
41682	5	40	1	1	1	1	50
